# Supplementary material for: What is the best adjustment of appendicular lean mass for predicting mortality or disability among Japanese community dwellers?
Source: BMC Geriatr. 2018 Jan 5;18:8. doi: 10.1186/s12877-017-0699-6 (PMC5756439; doi:10.1186/s12877-017-0699-6)
Supplement: Supplementary file 1 — Coincidence rate of the lowest quintile among each variable (XLSX 10 kb) [file 12877_2017_699_MOESM1_ESM.xlsx]

## Sheet: Additional Table1
Additional Table 1. Coincidence rate of the lowest quintile among each variable
			Lowest quintile (Q1) of each index
			ALM/leg length, kg/m	ALM/height, kg/m	ALM/(height)2, kg/m2	ALM/weight, kg/kg×100	ALM/BMI, kg/kg/m2×10
			n (%)	n (%)	n (%)	n (%)	n (%)
Men (n=205)
	Lowest quintile (Q1) of each index
		ALM, kg	164 (80.0)	177 (86.3)	141 (68.8)	56 (27.3)	93 (45.4)
		ALM/leg length, kg/m	-	179 (87.3)	163 (79.5)	49 (23.9)	69 (33.7)
		ALM/height, kg/m	-	-	169 (82.4)	52 (25.4)	74 (36.1)
		ALM/(height)2, kg/m2	-	-	-	46 (22.4)	51 (24.9)
		ALM/weight, kg/kg×100	-	-	-	-	125 (70.0)
Women (n=190)
	Lowest quintile (Q1) of each index
		ALM, kg	152 (80.0)	154 (81.1)	118 (62.1)	53 (27.9)	84 (44.2)
		ALM/leg length, kg/m	-	166 (87.4)	141 (74.2)	47 (24.7)	62 (32.6)
		ALM/height, kg/m	-	-	154 (81.1)	54 (28.4)	64 (33.7)
		ALM/(height)2, kg/m2	-	-	-	49 (25.8)	45 (23.7)
		ALM/weight, kg/kg×100	-	-	-	-	122 (64.2)
ALM, appendicular lean mass; BMI, body mass index.
