# Supplementary material for: What is the best adjustment of appendicular lean mass for predicting mortality or disability among Japanese community dwellers?
Source: BMC Geriatr. 2018 Jan 5;18:8. doi: 10.1186/s12877-017-0699-6 (PMC5756439; doi:10.1186/s12877-017-0699-6)
Supplement: Supplementary file 2 — Mixed-effects analyses of fixed effects for ALM and 5 adjustments of ALM over 12 years* (XLSX 27 kb) [file 12877_2017_699_MOESM2_ESM.xlsx]

## Sheet: Additional Table 2
Additional Table 2. Mixed-effects analyses of fixed effects for ALM and 5 adjustments of ALM over 12 years*
			ALM, kg					ALM/leg length, kg/m					BMI (kg/m2)					ALM/height, kg/m					ALM/(height)2, kg/m2					ALM/weight, kg/kg×100					BMI (kg/m2)					ALM/BMI, kg/kg/m2×10
			β	±	SE	P		β	±	SE	P		β	±	SE	p		β	±	SE	P		β	±	SE	P		β	±	SE	P		β	±	SE	p		β	±	SE	P
Men (n=951)
	Age†		-0.1284	±	0.007572	<.001		-0.1173	±	0.008558	<.001		-0.02647	±	0.008701	0.0024		-0.05639	±	0.004045	<.001		-0.02122	±	0.002342	<.001		-0.05091	±	0.006786	<.001		-0.02647	±	0.008701	0.0024		-0.0453	±	0.002592	<.001
	Time‡		0.1838	±	0.02201	<.001		0.3553	±	0.03017	<.001		0.09285	±	0.03068	0.0025		0.1039	±	0.01316	<.001		0.05771	±	0.00798	<.001		0.1005	±	0.03122	0.0013		0.09285	±	0.03068	0.0025		0.03749	±	0.008683	<.001
	Age×Time		-0.00399	±	0.000385	<.001		-0.00619	±	0.000528	<.001		-0.00168	±	0.000533	0.0016		-0.00219	±	0.00023	<.001		-0.00118	±	0.00014	<.001		-0.00227	±	0.000547	<.001		-0.00168	±	0.000533	0.0016		-0.00095	±	0.000152	<.001
Women (n=887)
	Age†		-0.05487	±	0.005912	<.001		-0.05014	±	0.007237	<.001		0.01512	±	0.01032	0.1428		-0.01964	±	0.0035	<.001		-0.0019	±	0.002224	0.394		-0.02417	±	0.007222	0.0008		0.01512	±	0.01032	0.1428		-0.02805	±	0.002202	<.001
	Time‡		0.03024	±	0.01701	0.0758		0.06302	±	0.02474	0.011		0.06985	±	0.03335	0.0365		0.008293	±	0.01105	0.4532		-0.00328	±	0.007275	0.6525		-0.0803	±	0.03137	0.0106		0.06985	±	0.03335	0.0365		-0.00333	±	0.007427	0.6539
	Age×Time		-0.00123	±	0.000302	<.001		-0.0017	±	0.00044	<.001		-0.00156	±	0.000589	0.0083		-0.00049	±	0.000196	0.0125		-9e-05	±	0.000129	0.4757		0.001219	±	0.000558	0.0291		-0.00156	±	0.000589	0.0083		-0.00015	±	0.000132	0.2685
SE, standard error; ALM, appendicular lean mass; BMI, body mass index.
*Twelve years represents the entire follow-up period for individuals from first to seventh study waves; these subjects participated in both the first wave and second to seventh waves at least once.
†Age (years) at baseline.
‡Time (years) from baseline.
