# Supplementary material for: What is the best adjustment of appendicular lean mass for predicting mortality or disability among Japanese community dwellers?
Source: BMC Geriatr. 2018 Jan 5;18:8. doi: 10.1186/s12877-017-0699-6 (PMC5756439; doi:10.1186/s12877-017-0699-6)
Supplement: Supplementary file 3 — A. Estimated linear changes in ALM over 12 years by 4-year age groups at baseline. B. Estimated linear changes in ALM/leg length over 12 years by 4-year age groups at baseline. C. Estimated linear changes in ALM/height over 12 years by 4-year age groups at baseline. D. Estimated linear changes in ALM/height2 over 12 years by 4-year age groups at baseline. E. Estimated linear changes in ALM/weight over 12 years by 4-year age groups at baseline. F. Estimated linear changes in ALM/BMI over 12 years by 4-year age groups at baseline. (XLSX 181 kb) [file 12877_2017_699_MOESM3_ESM.xlsx]

## Sheet: Figure A
男性			40	44	48	52	56	60	64	68	72	76	80				40	44	48	52	56	60	64	68	72	76		女性			40	44	48	52	56	60	64	68	72	76	80				40	44	48	52	56
	40歳	0年後	22.5266	22.013	21.4993	20.9856	20.4719	19.9583	19.4446	18.9309	18.4172	17.9036	17.3899			40	22.5266												40歳	0年後	15.141	14.9215	14.702	14.4825	14.263	14.0435	13.824	13.6045	13.385	13.1655	12.946			40	15.141
	40歳	2年後	22.5749	22.0293	21.4837	20.9381	20.3925	19.8469	19.3013	18.7557	18.2101	17.6645	17.1189			42	22.5749												40歳	2年後	15.103	14.8737	14.6444	14.415	14.1857	13.9564	13.727	13.4977	13.2684	13.039	12.8097			42	15.103
	40歳	4年後	22.6232	22.0457	21.4682	20.8906	20.3131	19.7356	19.158	18.5805	18.003	17.4254	16.8479			44	22.6232	22.013											40歳	4年後	15.0651	14.826	14.5868	14.3476	14.1084	13.8693	13.6301	13.3909	13.1518	12.9126	12.6734			44	15.0651	14.9215
	40歳	6年後	22.6715	22.0621	21.4526	20.8431	20.2337	19.6242	19.0148	18.4053	17.7958	17.1864	16.5769			46	22.6715	22.0293											40歳	6年後	15.0272	14.7782	14.5292	14.2802	14.0312	13.7822	13.5332	13.2841	13.0351	12.7861	12.5371			46	15.0272	14.8737
	40歳	8年後	22.7198	22.0784	21.4371	20.7957	20.1543	19.5129	18.8715	18.2301	17.5887	16.9473	16.3059			48	22.7198	22.0457	21.4993										40歳	8年後	14.9893	14.7305	14.4716	14.2128	13.9539	13.6951	13.4362	13.1774	12.9185	12.6597	12.4008			48	14.9893	14.826	14.702
	40歳	10年後	22.7681	22.0948	21.4215	20.7482	20.0748	19.4015	18.7282	18.0549	17.3816	16.7082	16.0349			50	22.7681	22.0621	21.4837										40歳	10年後	14.9514	14.6827	14.414	14.1454	13.8767	13.608	13.3393	13.0706	12.8019	12.5332	12.2645			50	14.9514	14.7782	14.6444
	40歳	12年後	22.8164	22.1112	21.4059	20.7007	19.9954	19.2902	18.5849	17.8797	17.1744	16.4692	15.7639			52	22.8164	22.0784	21.4682	20.9856									40歳	12年後	14.9135	14.635	14.3565	14.0779	13.7994	13.5209	13.2424	12.9638	12.6853	12.4068	12.1282			52	14.9135	14.7305	14.5868	14.4825
	44歳	0年後	22.013													54		22.0948	21.4526	20.9381									44歳	0年後	14.9215													54		14.6827	14.5292	14.415
	44歳	2年後	22.0293													56		22.1112	21.4371	20.8906	20.4719								44歳	2年後	14.8737													56		14.635	14.4716	14.3476	14.263
	44歳	4年後	22.0457													58			21.4215	20.8431	20.3925								44歳	4年後	14.826													58			14.414	14.2802	14.1857
	44歳	6年後	22.0621													60			21.4059	20.7957	20.3131	19.9583							44歳	6年後	14.7782													60			14.3565	14.2128	14.1084
	44歳	8年後	22.0784													62				20.7482	20.2337	19.8469							44歳	8年後	14.7305													62				14.1454	14.0312
	44歳	10年後	22.0948													64				20.7007	20.1543	19.7356	19.4446						44歳	10年後	14.6827													64				14.0779	13.9539
	44歳	12年後	22.1112													66					20.0748	19.6242	19.3013						44歳	12年後	14.635													66					13.8767
	48歳	0年後	21.4993													68					19.9954	19.5129	19.158	18.9309					48歳	0年後	14.702													68					13.7994
	48歳	2年後	21.4837													70						19.4015	19.0148	18.7557					48歳	2年後	14.6444													70
	48歳	4年後	21.4682													72							18.8715	18.5805	18.4172				48歳	4年後	14.5868													72
	48歳	6年後	21.4526													74							18.7282	18.4053	18.2101				48歳	6年後	14.5292													74
	48歳	8年後	21.4371													76								18.2301	18.003	17.9036			48歳	8年後	14.4716													76
	48歳	10年後	21.4215													78								18.0549	17.7958	17.6645			48歳	10年後	14.414													78
	48歳	12年後	21.4059													80									17.5887	17.4254			48歳	12年後	14.3565													80
	52歳	0年後	20.9856													82									17.3816	17.1864			52歳	0年後	14.4825													82
	52歳	2年後	20.9381													84										16.9473			52歳	2年後	14.415													84
	52歳	4年後	20.8906													86										16.7082			52歳	4年後	14.3476													86
	52歳	6年後	20.8431																										52歳	6年後	14.2802
	52歳	8年後	20.7957																										52歳	8年後	14.2128
	52歳	10年後	20.7482																										52歳	10年後	14.1454
	52歳	12年後	20.7007																										52歳	12年後	14.0779
	56歳	0年後	20.4719																										56歳	0年後	14.263
	56歳	2年後	20.3925																										56歳	2年後	14.1857
	56歳	4年後	20.3131																										56歳	4年後	14.1084
	56歳	6年後	20.2337																										56歳	6年後	14.0312
	56歳	8年後	20.1543																										56歳	8年後	13.9539
	56歳	10年後	20.0748																										56歳	10年後	13.8767
	56歳	12年後	19.9954																										56歳	12年後	13.7994
	60歳	0年後	19.9583																										60歳	0年後	14.0435
	60歳	2年後	19.8469																										60歳	2年後	13.9564
	60歳	4年後	19.7356																										60歳	4年後	13.8693
	60歳	6年後	19.6242																										60歳	6年後	13.7822
	60歳	8年後	19.5129																										60歳	8年後	13.6951
	60歳	10年後	19.4015																										60歳	10年後	13.608
	60歳	12年後	19.2902																										60歳	12年後	13.5209
	64歳	0年後	19.4446																										64歳	0年後	13.824
	64歳	2年後	19.3013																										64歳	2年後	13.727
	64歳	4年後	19.158																										64歳	4年後	13.6301
	64歳	6年後	19.0148																										64歳	6年後	13.5332
	64歳	8年後	18.8715																										64歳	8年後	13.4362
	64歳	10年後	18.7282																										64歳	10年後	13.3393
	64歳	12年後	18.5849																										64歳	12年後	13.2424
	68歳	0年後	18.9309																										68歳	0年後	13.6045
	68歳	2年後	18.7557																										68歳	2年後	13.4977
	68歳	4年後	18.5805																										68歳	4年後	13.3909
	68歳	6年後	18.4053																										68歳	6年後	13.2841
	68歳	8年後	18.2301																										68歳	8年後	13.1774
	68歳	10年後	18.0549																										68歳	10年後	13.0706
	68歳	12年後	17.8797																										68歳	12年後	12.9638
	72歳	0年後	18.4172																										72歳	0年後	13.385
	72歳	2年後	18.2101																										72歳	2年後	13.2684
	72歳	4年後	18.003																										72歳	4年後	13.1518
	72歳	6年後	17.7958																										72歳	6年後	13.0351
	72歳	8年後	17.5887																										72歳	8年後	12.9185
	72歳	10年後	17.3816																										72歳	10年後	12.8019
	72歳	12年後	17.1744																										72歳	12年後	12.6853
	76歳	0年後	17.9036																										76歳	0年後	13.1655
	76歳	2年後	17.6645																										76歳	2年後	13.039
	76歳	4年後	17.4254																										76歳	4年後	12.9126
	76歳	6年後	17.1864																										76歳	6年後	12.7861
	76歳	8年後	16.9473																										76歳	8年後	12.6597
	76歳	10年後	16.7082																										76歳	10年後	12.5332
	76歳	12年後	16.4692																										76歳	12年後	12.4068
	80歳	0年後	17.3899																										80歳	0年後	12.946
	80歳	2年後	17.1189																										80歳	2年後	12.8097
	80歳	4年後	16.8479																										80歳	4年後	12.6734
	80歳	6年後	16.5769																										80歳	6年後	12.5371
	80歳	8年後	16.3059					Additional Figure A.																					80歳	8年後	12.4008
	80歳	10年後	16.0349																										80歳	10年後	12.2645
	80歳	12年後	15.7639																										80歳	12年後	12.1282
[truncated: 5 more columns]

## Sheet: Figure B
男性			40	44	48	52	56	60	64	68	72	76	80				40	44	48	52	56	60	64	68	72	76		女性			40	44	48	52	56	60	64	68	72	76	80				40	44	48	52	56
	40歳	0年後	27.1349	26.6657	26.1965	25.7273	25.2581	24.7889	24.3197	23.8504	23.3812	22.912	22.4428			40	27.1349												40歳	0年後	19.945	19.7445	19.5439	19.3433	19.1428	18.9422	18.7416	18.5411	18.3405	18.1399	17.9394			40	19.945
	40歳	2年後	27.3502	26.8315	26.3127	25.794	25.2753	24.7566	24.2378	23.7191	23.2004	22.6816	22.1629			42	27.3502												40歳	2年後	19.9348	19.7206	19.5064	19.2922	19.078	18.8638	18.6496	18.4354	18.2212	18.007	17.7928			42	19.9348
	40歳	4年後	27.5655	26.9973	26.429	25.8608	25.2925	24.7243	24.156	23.5878	23.0195	22.4512	21.883			44	27.5655	26.6657											40歳	4年後	19.9245	19.6967	19.4688	19.241	19.0132	18.7854	18.5575	18.3297	18.1019	17.8741	17.6462			44	19.9245	19.7445
	40歳	6年後	27.7808	27.1631	26.5453	25.9275	25.3097	24.692	24.0742	23.4564	22.8386	22.2209	21.6031			46	27.7808	26.8315											40歳	6年後	19.9142	19.6728	19.4313	19.1899	18.9484	18.7069	18.4655	18.224	17.9826	17.7411	17.4997			46	19.9142	19.7206
	40歳	8年後	27.9962	27.3289	26.6616	25.9943	25.327	24.6597	23.9924	23.3251	22.6578	21.9905	21.3232			48	27.9962	26.9973	26.1965										40歳	8年後	19.904	19.6489	19.3938	19.1387	18.8836	18.6285	18.3734	18.1184	17.8633	17.6082	17.3531			48	19.904	19.6967	19.5439
	40歳	10年後	28.2115	27.4946	26.7778	26.061	25.3442	24.6274	23.9105	23.1937	22.4769	21.7601	21.0432			50	28.2115	27.1631	26.3127										40歳	10年後	19.8937	19.625	19.3563	19.0875	18.8188	18.5501	18.2814	18.0127	17.744	17.4752	17.2065			50	19.8937	19.6728	19.5064
	40歳	12年後	28.4268	27.6604	26.8941	26.1277	25.3614	24.5951	23.8287	23.0624	22.296	21.5297	20.7633			52	28.4268	27.3289	26.429	25.7273									40歳	12年後	19.8834	19.6011	19.3187	19.0364	18.754	18.4717	18.1893	17.907	17.6247	17.3423	17.06			52	19.8834	19.6489	19.4688	19.3433
	44歳	0年後	26.6657													54		27.4946	26.5453	25.794									44歳	0年後	19.7445													54		19.625	19.4313	19.2922
	44歳	2年後	26.8315													56		27.6604	26.6616	25.8608	25.2581								44歳	2年後	19.7206													56		19.6011	19.3938	19.241	19.1428
	44歳	4年後	26.9973													58			26.7778	25.9275	25.2753								44歳	4年後	19.6967													58			19.3563	19.1899	19.078
	44歳	6年後	27.1631													60			26.8941	25.9943	25.2925	24.7889							44歳	6年後	19.6728													60			19.3187	19.1387	19.0132
	44歳	8年後	27.3289													62				26.061	25.3097	24.7566							44歳	8年後	19.6489													62				19.0875	18.9484
	44歳	10年後	27.4946													64				26.1277	25.327	24.7243	24.3197						44歳	10年後	19.625													64				19.0364	18.8836
	44歳	12年後	27.6604													66					25.3442	24.692	24.2378						44歳	12年後	19.6011													66					18.8188
	48歳	0年後	26.1965													68					25.3614	24.6597	24.156	23.8504					48歳	0年後	19.5439													68					18.754
	48歳	2年後	26.3127													70						24.6274	24.0742	23.7191					48歳	2年後	19.5064													70
	48歳	4年後	26.429													72							23.9924	23.5878	23.3812				48歳	4年後	19.4688													72
	48歳	6年後	26.5453													74							23.9105	23.4564	23.2004				48歳	6年後	19.4313													74
	48歳	8年後	26.6616													76								23.3251	23.0195	22.912			48歳	8年後	19.3938													76
	48歳	10年後	26.7778													78								23.1937	22.8386	22.6816			48歳	10年後	19.3563													78
	48歳	12年後	26.8941													80									22.6578	22.4512			48歳	12年後	19.3187													80
	52歳	0年後	25.7273													82									22.4769	22.2209			52歳	0年後	19.3433													82
	52歳	2年後	25.794													84										21.9905			52歳	2年後	19.2922													84
	52歳	4年後	25.8608													86										21.7601			52歳	4年後	19.241													86
	52歳	6年後	25.9275																										52歳	6年後	19.1899
	52歳	8年後	25.9943																										52歳	8年後	19.1387
	52歳	10年後	26.061																										52歳	10年後	19.0875
	52歳	12年後	26.1277																										52歳	12年後	19.0364
	56歳	0年後	25.2581																										56歳	0年後	19.1428
	56歳	2年後	25.2753																										56歳	2年後	19.078
	56歳	4年後	25.2925																										56歳	4年後	19.0132
	56歳	6年後	25.3097																										56歳	6年後	18.9484
	56歳	8年後	25.327																										56歳	8年後	18.8836
	56歳	10年後	25.3442																										56歳	10年後	18.8188
	56歳	12年後	25.3614																										56歳	12年後	18.754
	60歳	0年後	24.7889																										60歳	0年後	18.9422
	60歳	2年後	24.7566																										60歳	2年後	18.8638
	60歳	4年後	24.7243																										60歳	4年後	18.7854
	60歳	6年後	24.692																										60歳	6年後	18.7069
	60歳	8年後	24.6597																										60歳	8年後	18.6285
	60歳	10年後	24.6274																										60歳	10年後	18.5501
	60歳	12年後	24.5951																										60歳	12年後	18.4717
	64歳	0年後	24.3197																										64歳	0年後	18.7416
	64歳	2年後	24.2378																										64歳	2年後	18.6496
	64歳	4年後	24.156																										64歳	4年後	18.5575
	64歳	6年後	24.0742																										64歳	6年後	18.4655
	64歳	8年後	23.9924																										64歳	8年後	18.3734
	64歳	10年後	23.9105																										64歳	10年後	18.2814
	64歳	12年後	23.8287																										64歳	12年後	18.1893
	68歳	0年後	23.8504																										68歳	0年後	18.5411
	68歳	2年後	23.7191																										68歳	2年後	18.4354
	68歳	4年後	23.5878																										68歳	4年後	18.3297
	68歳	6年後	23.4564																										68歳	6年後	18.224
	68歳	8年後	23.3251																										68歳	8年後	18.1184
	68歳	10年後	23.1937																										68歳	10年後	18.0127
	68歳	12年後	23.0624																										68歳	12年後	17.907
	72歳	0年後	23.3812																										72歳	0年後	18.3405
	72歳	2年後	23.2004																										72歳	2年後	18.2212
	72歳	4年後	23.0195																										72歳	4年後	18.1019
	72歳	6年後	22.8386																										72歳	6年後	17.9826
	72歳	8年後	22.6578																										72歳	8年後	17.8633
	72歳	10年後	22.4769																										72歳	10年後	17.744
	72歳	12年後	22.296																										72歳	12年後	17.6247
	76歳	0年後	22.912																										76歳	0年後	18.1399
	76歳	2年後	22.6816																										76歳	2年後	18.007
	76歳	4年後	22.4512																										76歳	4年後	17.8741
	76歳	6年後	22.2209																										76歳	6年後	17.7411
	76歳	8年後	21.9905																										76歳	8年後	17.6082
	76歳	10年後	21.7601																										76歳	10年後	17.4752
	76歳	12年後	21.5297																										76歳	12年後	17.3423
	80歳	0年後	22.4428																										80歳	0年後	17.9394
	80歳	2年後	22.1629																										80歳	2年後	17.7928
	80歳	4年後	21.883																										80歳	4年後	17.6462
	80歳	6年後	21.6031																										80歳	6年後	17.4997
	80歳	8年後	21.3232					Additional Figure B																					80歳	8年後	17.3531
	80歳	10年後	21.0432																										80歳	10年後	17.2065
	80歳	12年後	20.7633																										80歳	12年後	17.06
[truncated: 5 more columns]

## Sheet: Figure C
男性			40	44	48	52	56	60	64	68	72	76	80				40	44	48	52	56	60	64	68	72	76		女性			40	44	48	52	56	60	64	68	72	76	80				40	44	48	52	56
	40歳	0年後	13.2416	13.0161	12.7905	12.5649	12.3394	12.1138	11.8882	11.6627	11.4371	11.2116	10.986			40	13.2416												40歳	0年後	9.6572	9.5787	9.5001	9.4216	9.343	9.2645	9.1859	9.1074	9.0288	8.9503	8.8717			40	9.6572
	40歳	2年後	13.274	13.0309	12.7878	12.5447	12.3016	12.0586	11.8155	11.5724	11.3293	11.0862	10.8431			42	13.274												40歳	2年後	9.6345	9.552	9.4696	9.3871	9.3046	9.2221	9.1397	9.0572	8.9747	8.8922	8.8098			42	9.6345
	40歳	4年後	13.3064	13.0458	12.7852	12.5246	12.2639	12.0033	11.7427	11.482	11.2214	10.9608	10.7002			44	13.3064	13.0161											40歳	4年後	9.6118	9.5254	9.439	9.3526	9.2662	9.1798	9.0934	9.007	8.9206	8.8342	8.7478			44	9.6118	9.5787
	40歳	6年後	13.3389	13.0607	12.7825	12.5044	12.2262	11.9481	11.6699	11.3917	11.1136	10.8354	10.5572			46	13.3389	13.0309											40歳	6年後	9.5891	9.4988	9.4085	9.3181	9.2278	9.1375	9.0471	8.9568	8.8665	8.7762	8.6858			46	9.5891	9.552
	40歳	8年後	13.3713	13.0756	12.7799	12.4842	12.1885	11.8928	11.5971	11.3014	11.0057	10.71	10.4143			48	13.3713	13.0458	12.7905										40歳	8年後	9.5664	9.4722	9.3779	9.2837	9.1894	9.0951	9.0009	8.9066	8.8124	8.7181	8.6238			48	9.5664	9.5254	9.5001
	40歳	10年後	13.4037	13.0905	12.7772	12.464	12.1508	11.8376	11.5243	11.2111	10.8979	10.5846	10.2714			50	13.4037	13.0607	12.7878										40歳	10年後	9.5437	9.4456	9.3474	9.2492	9.151	9.0528	8.9546	8.8564	8.7582	8.6601	8.5619			50	9.5437	9.4988	9.4696
	40歳	12年後	13.4361	13.1053	12.7746	12.4438	12.1131	11.7823	11.4515	11.1208	10.79	10.4593	10.1285			52	13.4361	13.0756	12.7852	12.5649									40歳	12年後	9.521	9.4189	9.3168	9.2147	9.1126	9.0105	8.9084	8.8062	8.7041	8.602	8.4999			52	9.521	9.4722	9.439	9.4216
	44歳	0年後	13.0161													54		13.0905	12.7825	12.5447									44歳	0年後	9.5787													54		9.4456	9.4085	9.3871
	44歳	2年後	13.0309													56		13.1053	12.7799	12.5246	12.3394								44歳	2年後	9.552													56		9.4189	9.3779	9.3526	9.343
	44歳	4年後	13.0458													58			12.7772	12.5044	12.3016								44歳	4年後	9.5254													58			9.3474	9.3181	9.3046
	44歳	6年後	13.0607													60			12.7746	12.4842	12.2639	12.1138							44歳	6年後	9.4988													60			9.3168	9.2837	9.2662
	44歳	8年後	13.0756													62				12.464	12.2262	12.0586							44歳	8年後	9.4722													62				9.2492	9.2278
	44歳	10年後	13.0905													64				12.4438	12.1885	12.0033	11.8882						44歳	10年後	9.4456													64				9.2147	9.1894
	44歳	12年後	13.1053													66					12.1508	11.9481	11.8155						44歳	12年後	9.4189													66					9.151
	48歳	0年後	12.7905													68					12.1131	11.8928	11.7427	11.6627					48歳	0年後	9.5001													68					9.1126
	48歳	2年後	12.7878													70						11.8376	11.6699	11.5724					48歳	2年後	9.4696													70
	48歳	4年後	12.7852													72							11.5971	11.482	11.4371				48歳	4年後	9.439													72
	48歳	6年後	12.7825													74							11.5243	11.3917	11.3293				48歳	6年後	9.4085													74
	48歳	8年後	12.7799													76								11.3014	11.2214	11.2116			48歳	8年後	9.3779													76
	48歳	10年後	12.7772													78								11.2111	11.1136	11.0862			48歳	10年後	9.3474													78
	48歳	12年後	12.7746													80									11.0057	10.9608			48歳	12年後	9.3168													80
	52歳	0年後	12.5649													82									10.8979	10.8354			52歳	0年後	9.4216													82
	52歳	2年後	12.5447													84										10.71			52歳	2年後	9.3871													84
	52歳	4年後	12.5246													86										10.5846			52歳	4年後	9.3526													86
	52歳	6年後	12.5044																										52歳	6年後	9.3181
	52歳	8年後	12.4842																										52歳	8年後	9.2837
	52歳	10年後	12.464																										52歳	10年後	9.2492
	52歳	12年後	12.4438																										52歳	12年後	9.2147
	56歳	0年後	12.3394																										56歳	0年後	9.343
	56歳	2年後	12.3016																										56歳	2年後	9.3046
	56歳	4年後	12.2639																										56歳	4年後	9.2662
	56歳	6年後	12.2262																										56歳	6年後	9.2278
	56歳	8年後	12.1885																										56歳	8年後	9.1894
	56歳	10年後	12.1508																										56歳	10年後	9.151
	56歳	12年後	12.1131																										56歳	12年後	9.1126
	60歳	0年後	12.1138																										60歳	0年後	9.2645
	60歳	2年後	12.0586																										60歳	2年後	9.2221
	60歳	4年後	12.0033																										60歳	4年後	9.1798
	60歳	6年後	11.9481																										60歳	6年後	9.1375
	60歳	8年後	11.8928																										60歳	8年後	9.0951
	60歳	10年後	11.8376																										60歳	10年後	9.0528
	60歳	12年後	11.7823																										60歳	12年後	9.0105
	64歳	0年後	11.8882																										64歳	0年後	9.1859
	64歳	1年後	11.8155																										64歳	2年後	9.1397
	64歳	2年後	11.7427																										64歳	4年後	9.0934
	64歳	3年後	11.6699																										64歳	6年後	9.0471
	64歳	4年後	11.5971																										64歳	8年後	9.0009
	64歳	5年後	11.5243																										64歳	10年後	8.9546
	64歳	6年後	11.4515																										64歳	12年後	8.9084
	68歳	7年後	11.6627																										68歳	0年後	9.1074
	68歳	8年後	11.5724																										68歳	2年後	9.0572
	68歳	9年後	11.482																										68歳	4年後	9.007
	68歳	10年後	11.3917																										68歳	6年後	8.9568
	68歳	11年後	11.3014																										68歳	8年後	8.9066
	68歳	12年後	11.2111																										68歳	10年後	8.8564
	68歳	13年後	11.1208																										68歳	12年後	8.8062
	72歳	14年後	11.4371																										72歳	0年後	9.0288
	72歳	15年後	11.3293																										72歳	2年後	8.9747
	72歳	16年後	11.2214																										72歳	4年後	8.9206
	72歳	17年後	11.1136																										72歳	6年後	8.8665
	72歳	18年後	11.0057																										72歳	8年後	8.8124
	72歳	19年後	10.8979																										72歳	10年後	8.7582
	72歳	20年後	10.79																										72歳	12年後	8.7041
	76歳	21年後	11.2116																										76歳	0年後	8.9503
	76歳	22年後	11.0862																										76歳	2年後	8.8922
	76歳	23年後	10.9608																										76歳	4年後	8.8342
	76歳	24年後	10.8354																										76歳	6年後	8.7762
	76歳	25年後	10.71																										76歳	8年後	8.7181
	76歳	26年後	10.5846																										76歳	10年後	8.6601
	76歳	27年後	10.4593																										76歳	12年後	8.602
	80歳	28年後	10.986																										80歳	0年後	8.8717
	80歳	29年後	10.8431																										80歳	2年後	8.8098
	80歳	30年後	10.7002																										80歳	4年後	8.7478
	80歳	31年後	10.5572																										80歳	6年後	8.6858
	80歳	32年後	10.4143					Additional Figure C																					80歳	8年後	8.6238
	80歳	33年後	10.2714																										80歳	10年後	8.5619
	80歳	34年後	10.1285																										80歳	12年後	8.4999
																		40－下がる
[truncated: 5 more columns]

## Sheet: Figure D
男性			40	44	48	52	56	60	64	68	72	76	80				40	44	48	52	56	60	64	68	72	76		女性			40	44	48	52	56	60	64	68	72	76	80				40	44	48	52	56
	40歳	0年後	7.7883	7.7034	7.6185	7.5336	7.4487	7.3638	7.2789	7.194	7.1091	7.0243	6.9394			40	7.7883												40歳	0年後	6.1592	6.1516	6.144	6.1364	6.1288	6.1212	6.1137	6.1061	6.0985	6.0909	6.0833			40	6.1592
	40歳	2年後	7.8094	7.7151	7.6208	7.5265	7.4322	7.3379	7.2435	7.1492	7.0549	6.9606	6.8663			42	7.8094												40歳	2年後	6.1452	6.1369	6.1286	6.1203	6.1119	6.1036	6.0953	6.087	6.0787	6.0703	6.062			42	6.1452
	40歳	4年後	7.8306	7.7269	7.6231	7.5194	7.4156	7.3119	7.2081	7.1044	7.0007	6.8969	6.7932			44	7.8306	7.7034											40歳	4年後	6.1313	6.1222	6.1132	6.1041	6.0951	6.086	6.0769	6.0679	6.0588	6.0498	6.0407			44	6.1313	6.1516
	40歳	6年後	7.8518	7.7386	7.6254	7.5123	7.3991	7.2859	7.1728	7.0596	6.9464	6.8333	6.7201			46	7.8518	7.7151											40歳	6年後	6.1174	6.1076	6.0978	6.088	6.0782	6.0684	6.0586	6.0488	6.039	6.0292	6.0194			46	6.1174	6.1369
	40歳	8年後	7.8729	7.7503	7.6277	7.5051	7.3825	7.26	7.1374	7.0148	6.8922	6.7696	6.647			48	7.8729	7.7269	7.6185										40歳	8年後	6.1034	6.0929	6.0823	6.0718	6.0613	6.0507	6.0402	6.0297	6.0191	6.0086	5.9981			48	6.1034	6.1222	6.144
	40歳	10年後	7.8941	7.7621	7.63	7.498	7.366	7.234	7.102	6.97	6.8379	6.7059	6.5739			50	7.8941	7.7386	7.6208										40歳	10年後	6.0895	6.0782	6.0669	6.0557	6.0444	6.0331	6.0218	6.0106	5.9993	5.988	5.9768			50	6.0895	6.1076	6.1286
	40歳	12年後	7.9153	7.7738	7.6324	7.4909	7.3495	7.208	7.0666	6.9251	6.7837	6.6422	6.5008			52	7.9153	7.7503	7.6231	7.5336									40歳	12年後	6.0755	6.0635	6.0515	6.0395	6.0275	6.0155	6.0035	5.9915	5.9795	5.9675	5.9554			52	6.0755	6.0929	6.1132	6.1364
	44歳	0年後	7.7034													54		7.7621	7.6254	7.5265									44歳	0年後	6.1516													54		6.0782	6.0978	6.1203
	44歳	2年後	7.7151													56		7.7738	7.6277	7.5194	7.4487								44歳	2年後	6.1369													56		6.0635	6.0823	6.1041	6.1288
	44歳	4年後	7.7269													58			7.63	7.5123	7.4322								44歳	4年後	6.1222													58			6.0669	6.088	6.1119
	44歳	6年後	7.7386													60			7.6324	7.5051	7.4156	7.3638							44歳	6年後	6.1076													60			6.0515	6.0718	6.0951
	44歳	8年後	7.7503													62				7.498	7.3991	7.3379							44歳	8年後	6.0929													62				6.0557	6.0782
	44歳	10年後	7.7621													64				7.4909	7.3825	7.3119	7.2789						44歳	10年後	6.0782													64				6.0395	6.0613
	44歳	12年後	7.7738													66					7.366	7.2859	7.2435						44歳	12年後	6.0635													66					6.0444
	48歳	0年後	7.6185													68					7.3495	7.26	7.2081	7.194					48歳	0年後	6.144													68					6.0275
	48歳	2年後	7.6208													70						7.234	7.1728	7.1492					48歳	2年後	6.1286													70
	48歳	4年後	7.6231													72							7.1374	7.1044	7.1091				48歳	4年後	6.1132													72
	48歳	6年後	7.6254													74							7.102	7.0596	7.0549				48歳	6年後	6.0978													74
	48歳	8年後	7.6277													76								7.0148	7.0007	7.0243			48歳	8年後	6.0823													76
	48歳	10年後	7.63													78								6.97	6.9464	6.9606			48歳	10年後	6.0669													78
	48歳	12年後	7.6324													80									6.8922	6.8969			48歳	12年後	6.0515													80
	52歳	0年後	7.5336													82									6.8379	6.8333			52歳	0年後	6.1364													82
	52歳	2年後	7.5265													84										6.7696			52歳	2年後	6.1203													84
	52歳	4年後	7.5194													86										6.7059			52歳	4年後	6.1041													86
	52歳	6年後	7.5123																										52歳	6年後	6.088
	52歳	8年後	7.5051																										52歳	8年後	6.0718
	52歳	10年後	7.498																										52歳	10年後	6.0557
	52歳	12年後	7.4909																										52歳	12年後	6.0395
	56歳	0年後	7.4487																										56歳	0年後	6.1288
	56歳	2年後	7.4322																										56歳	2年後	6.1119
	56歳	4年後	7.4156																										56歳	4年後	6.0951
	56歳	6年後	7.3991																										56歳	6年後	6.0782
	56歳	8年後	7.3825																										56歳	8年後	6.0613
	56歳	10年後	7.366																										56歳	10年後	6.0444
	56歳	12年後	7.3495																										56歳	12年後	6.0275
	60歳	0年後	7.3638																										60歳	0年後	6.1212
	60歳	2年後	7.3379																										60歳	2年後	6.1036
	60歳	4年後	7.3119																										60歳	4年後	6.086
	60歳	6年後	7.2859																										60歳	6年後	6.0684
	60歳	8年後	7.26																										60歳	8年後	6.0507
	60歳	10年後	7.234																										60歳	10年後	6.0331
	60歳	12年後	7.208																										60歳	12年後	6.0155
	64歳	0年後	7.2789																										64歳	0年後	6.1137
	64歳	2年後	7.2435																										64歳	2年後	6.0953
	64歳	4年後	7.2081																										64歳	4年後	6.0769
	64歳	6年後	7.1728																										64歳	6年後	6.0586
	64歳	8年後	7.1374																										64歳	8年後	6.0402
	64歳	10年後	7.102																										64歳	10年後	6.0218
	64歳	12年後	7.0666																										64歳	12年後	6.0035
	68歳	0年後	7.194																										68歳	0年後	6.1061
	68歳	2年後	7.1492																										68歳	2年後	6.087
	68歳	4年後	7.1044																										68歳	4年後	6.0679
	68歳	6年後	7.0596																										68歳	6年後	6.0488
	68歳	8年後	7.0148																										68歳	8年後	6.0297
	68歳	10年後	6.97																										68歳	10年後	6.0106
	68歳	12年後	6.9251																										68歳	12年後	5.9915
	72歳	0年後	7.1091																										72歳	0年後	6.0985
	72歳	2年後	7.0549																										72歳	2年後	6.0787
	72歳	4年後	7.0007																										72歳	4年後	6.0588
	72歳	6年後	6.9464																										72歳	6年後	6.039
	72歳	8年後	6.8922																										72歳	8年後	6.0191
	72歳	10年後	6.8379																										72歳	10年後	5.9993
	72歳	12年後	6.7837																										72歳	12年後	5.9795
	76歳	0年後	7.0243																										76歳	0年後	6.0909
	76歳	2年後	6.9606																										76歳	2年後	6.0703
	76歳	4年後	6.8969																										76歳	4年後	6.0498
	76歳	6年後	6.8333																										76歳	6年後	6.0292
	76歳	8年後	6.7696																										76歳	8年後	6.0086
	76歳	10年後	6.7059																										76歳	10年後	5.988
	76歳	12年後	6.6422																										76歳	12年後	5.9675
	80歳	0年後	6.9394																										80歳	0年後	6.0833
	80歳	2年後	6.8663																										80歳	2年後	6.062
	80歳	4年後	6.7932																										80歳	4年後	6.0407
	80歳	6年後	6.7201																										80歳	6年後	6.0194
	80歳	8年後	6.647					Additional Figure D																					80歳	8年後	5.9981
	80歳	10年後	6.5739																										80歳	10年後	5.9768
	80歳	12年後	6.5008																										80歳	12年後	5.9554
																	40～ 下がる
[truncated: 5 more columns]

## Sheet: Figure E
男性			40	44	48	52	56	60	64	68	72	76	80				40	44	48	52	56	60	64	68	72	76		女性			40	44	48	52	56	60	64	68	72	76	80				40	44	48	52	56
	40歳	0年後	33.0575	32.8538	32.6502	32.4466	32.2429	32.0393	31.8357	31.632	31.4284	31.2248	31.0211			40	33.0575												40歳	0年後	27.3156	27.2189	27.1222	27.0255	26.9288	26.8321	26.7354	26.6387	26.542	26.4453	26.3486			40	27.3156
	40歳	2年後	33.0767	32.8549	32.6331	32.4113	32.1895	31.9677	31.7458	31.524	31.3022	31.0804	30.8586			42	33.0767												40歳	2年後	27.2525	27.1655	27.0786	26.9916	26.9047	26.8177	26.7308	26.6438	26.5569	26.4699	26.383			42	27.2525
	40歳	4年後	33.0959	32.8559	32.6159	32.376	32.136	31.896	31.656	31.416	31.1761	30.9361	30.6961			44	33.0959	32.8538											40歳	4年後	27.1894	27.1122	27.035	26.9578	26.8806	26.8034	26.7262	26.649	26.5718	26.4946	26.4174			44	27.1894	27.2189
	40歳	6年後	33.1151	32.857	32.5988	32.3407	32.0825	31.8244	31.5662	31.3081	31.0499	30.7918	30.5336			46	33.1151	32.8549											40歳	6年後	27.1263	27.0588	26.9914	26.9239	26.8565	26.7891	26.7216	26.6542	26.5867	26.5193	26.4518			46	27.1263	27.1655
	40歳	8年後	33.1343	32.858	32.5817	32.3054	32.029	31.7527	31.4764	31.2001	30.9237	30.6474	30.3711			48	33.1343	32.8559	32.6502										40歳	8年後	27.0632	27.0055	26.9478	26.8901	26.8324	26.7747	26.717	26.6593	26.6016	26.5439	26.4862			48	27.0632	27.1122	27.1222
	40歳	10年後	33.1535	32.859	32.5646	32.2701	31.9756	31.6811	31.3866	31.0921	30.7976	30.5031	30.2086			50	33.1535	32.857	32.6331										40歳	10年後	27.0001	26.9522	26.9042	26.8563	26.8083	26.7604	26.7124	26.6645	26.6165	26.5686	26.5207			50	27.0001	27.0588	27.0786
	40歳	12年後	33.1728	32.8601	32.5474	32.2348	31.9221	31.6094	31.2967	30.9841	30.6714	30.3587	30.0461			52	33.1728	32.858	32.6159	32.4466									40歳	12年後	26.937	26.8988	26.8606	26.8224	26.7842	26.746	26.7078	26.6697	26.6315	26.5933	26.5551			52	26.937	27.0055	27.035	27.0255
	44歳	0年後	32.8538													54		32.859	32.5988	32.4113									44歳	0年後	27.2189													54		26.9522	26.9914	26.9916
	44歳	2年後	32.8549													56		32.8601	32.5817	32.376	32.2429								44歳	2年後	27.1655													56		26.8988	26.9478	26.9578	26.9288
	44歳	4年後	32.8559													58			32.5646	32.3407	32.1895								44歳	4年後	27.1122													58			26.9042	26.9239	26.9047
	44歳	6年後	32.857													60			32.5474	32.3054	32.136	32.0393							44歳	6年後	27.0588													60			26.8606	26.8901	26.8806
	44歳	8年後	32.858													62				32.2701	32.0825	31.9677							44歳	8年後	27.0055													62				26.8563	26.8565
	44歳	10年後	32.859													64				32.2348	32.029	31.896	31.8357						44歳	10年後	26.9522													64				26.8224	26.8324
	44歳	12年後	32.8601													66					31.9756	31.8244	31.7458						44歳	12年後	26.8988													66					26.8083
	48歳	0年後	32.6502													68					31.9221	31.7527	31.656	31.632					48歳	0年後	27.1222													68					26.7842
	48歳	2年後	32.6331													70						31.6811	31.5662	31.524					48歳	2年後	27.0786													70
	48歳	4年後	32.6159													72							31.4764	31.416	31.4284				48歳	4年後	27.035													72
	48歳	6年後	32.5988													74							31.3866	31.3081	31.3022				48歳	6年後	26.9914													74
	48歳	8年後	32.5817													76								31.2001	31.1761	31.2248			48歳	8年後	26.9478													76
	48歳	10年後	32.5646													78								31.0921	31.0499	31.0804			48歳	10年後	26.9042													78
	48歳	12年後	32.5474													80									30.9237	30.9361			48歳	12年後	26.8606													80
	52歳	0年後	32.4466													82									30.7976	30.7918			52歳	0年後	27.0255													82
	52歳	2年後	32.4113													84										30.6474			52歳	2年後	26.9916													84
	52歳	4年後	32.376													86										30.5031			52歳	4年後	26.9578													86
	52歳	6年後	32.3407																										52歳	6年後	26.9239
	52歳	8年後	32.3054																										52歳	8年後	26.8901
	52歳	10年後	32.2701																										52歳	10年後	26.8563
	52歳	12年後	32.2348																										52歳	12年後	26.8224
	56歳	0年後	32.2429																										56歳	0年後	26.9288
	56歳	2年後	32.1895																										56歳	2年後	26.9047
	56歳	4年後	32.136																										56歳	4年後	26.8806
	56歳	6年後	32.0825																										56歳	6年後	26.8565
	56歳	8年後	32.029																										56歳	8年後	26.8324
	56歳	10年後	31.9756																										56歳	10年後	26.8083
	56歳	12年後	31.9221																										56歳	12年後	26.7842
	60歳	0年後	32.0393																										60歳	0年後	26.8321
	60歳	2年後	31.9677																										60歳	2年後	26.8177
	60歳	4年後	31.896																										60歳	4年後	26.8034
	60歳	6年後	31.8244																										60歳	6年後	26.7891
	60歳	8年後	31.7527																										60歳	8年後	26.7747
	60歳	10年後	31.6811																										60歳	10年後	26.7604
	60歳	12年後	31.6094																										60歳	12年後	26.746
	64歳	0年後	31.8357																										64歳	0年後	26.7354
	64歳	2年後	31.7458																										64歳	2年後	26.7308
	64歳	4年後	31.656																										64歳	4年後	26.7262
	64歳	6年後	31.5662																										64歳	6年後	26.7216
	64歳	8年後	31.4764																										64歳	8年後	26.717
	64歳	10年後	31.3866																										64歳	10年後	26.7124
	64歳	12年後	31.2967																										64歳	12年後	26.7078
	68歳	0年後	31.632																										68歳	0年後	26.6387
	68歳	2年後	31.524																										68歳	2年後	26.6438
	68歳	4年後	31.416																										68歳	4年後	26.649
	68歳	6年後	31.3081																										68歳	6年後	26.6542
	68歳	8年後	31.2001																										68歳	8年後	26.6593
	68歳	10年後	31.0921																										68歳	10年後	26.6645
	68歳	12年後	30.9841																										68歳	12年後	26.6697
	72歳	0年後	31.4284																										72歳	0年後	26.542
	72歳	2年後	31.3022																										72歳	2年後	26.5569
	72歳	4年後	31.1761																										72歳	4年後	26.5718
	72歳	6年後	31.0499																										72歳	6年後	26.5867
	72歳	8年後	30.9237																										72歳	8年後	26.6016
	72歳	10年後	30.7976																										72歳	10年後	26.6165
	72歳	12年後	30.6714																										72歳	12年後	26.6315
	76歳	0年後	31.2248																										76歳	0年後	26.4453
	76歳	2年後	31.0804																										76歳	2年後	26.4699
	76歳	4年後	30.9361																										76歳	4年後	26.4946
	76歳	6年後	30.7918																										76歳	6年後	26.5193
	76歳	8年後	30.6474																										76歳	8年後	26.5439
	76歳	10年後	30.5031																										76歳	10年後	26.5686
	76歳	12年後	30.3587																										76歳	12年後	26.5933
	80歳	0年後	31.0211																										80歳	0年後	26.3486
	80歳	2年後	30.8586																										80歳	2年後	26.383
	80歳	4年後	30.6961																										80歳	4年後	26.4174
	80歳	6年後	30.5336																										80歳	6年後	26.4518
	80歳	8年後	30.3711					Additional Figure E																					80歳	8年後	26.4862
	80歳	10年後	30.2086																										80歳	10年後	26.5207
	80歳	12年後	30.0461																										80歳	12年後	26.5551
																		40－57 下がる
[truncated: 5 more columns]

## Sheet: Figure F
男性			40	44	48	52	56	60	64	68	72	76	80				40	44	48	52	56	60	64	68	72	76		女性			40	44	48	52	56	60	64	68	72	76	80				40	44	48	52	56
	40歳	0年後	9.5865	9.4053	9.2241	9.0429	8.8617	8.6804	8.4992	8.318	8.1368	7.9556	7.7744			40	9.5865												40歳	0年後	6.7219	6.6097	6.4975	6.3853	6.2731	6.161	6.0488	5.9366	5.8244	5.7122	5.6			40	6.7219
	40歳	2年後	9.5858	9.397	9.2082	9.0195	8.8307	8.6419	8.4531	8.2643	8.0756	7.8868	7.698			42	9.5858												40歳	2年後	6.7035	6.5901	6.4768	6.3634	6.2501	6.1367	6.0234	5.91	5.7967	5.6833	5.57			42	6.7035
	40歳	4年後	9.5851	9.3887	9.1924	8.996	8.7997	8.6033	8.407	8.2106	8.0143	7.8179	7.6216			44	9.5851	9.4053											40歳	4年後	6.6851	6.5706	6.4561	6.3416	6.2271	6.1125	5.998	5.8835	5.769	5.6544	5.5399			44	6.6851	6.6097
	40歳	6年後	9.5844	9.3804	9.1765	8.9726	8.7687	8.5648	8.3609	8.157	7.953	7.7491	7.5452			46	9.5844	9.397											40歳	6年後	6.6668	6.5511	6.4354	6.3197	6.204	6.0883	5.9726	5.8569	5.7412	5.6255	5.5099			46	6.6668	6.5901
	40歳	8年後	9.5837	9.3722	9.1607	8.9492	8.7377	8.5262	8.3147	8.1033	7.8918	7.6803	7.4688			48	9.5837	9.3887	9.2241										40歳	8年後	6.6484	6.5316	6.4147	6.2978	6.181	6.0641	5.9472	5.8304	5.7135	5.5967	5.4798			48	6.6484	6.5706	6.4975
	40歳	10年後	9.5829	9.3639	9.1448	8.9258	8.7067	8.4877	8.2686	8.0496	7.8305	7.6115	7.3924			50	9.5829	9.3804	9.2082										40歳	10年後	6.63	6.512	6.394	6.276	6.1579	6.0399	5.9219	5.8038	5.6858	5.5678	5.4497			50	6.63	6.5511	6.4768
	40歳	12年後	9.5822	9.3556	9.129	8.9024	8.6757	8.4491	8.2225	7.9959	7.7693	7.5426	7.316			52	9.5822	9.3722	9.1924	9.0429									40歳	12年後	6.6117	6.4925	6.3733	6.2541	6.1349	6.0157	5.8965	5.7773	5.6581	5.5389	5.4197			52	6.6117	6.5316	6.4561	6.3853
	44歳	0年後	9.4053													54		9.3639	9.1765	9.0195									44歳	0年後	6.6097													54		6.512	6.4354	6.3634
	44歳	2年後	9.397													56		9.3556	9.1607	8.996	8.8617								44歳	2年後	6.5901													56		6.4925	6.4147	6.3416	6.2731
	44歳	4年後	9.3887													58			9.1448	8.9726	8.8307								44歳	4年後	6.5706													58			6.394	6.3197	6.2501
	44歳	6年後	9.3804													60			9.129	8.9492	8.7997	8.6804							44歳	6年後	6.5511													60			6.3733	6.2978	6.2271
	44歳	8年後	9.3722													62				8.9258	8.7687	8.6419							44歳	8年後	6.5316													62				6.276	6.204
	44歳	10年後	9.3639													64				8.9024	8.7377	8.6033	8.4992						44歳	10年後	6.512													64				6.2541	6.181
	44歳	12年後	9.3556													66					8.7067	8.5648	8.4531						44歳	12年後	6.4925													66					6.1579
	48歳	0年後	9.2241													68					8.6757	8.5262	8.407	8.318					48歳	0年後	6.4975													68					6.1349
	48歳	2年後	9.2082													70						8.4877	8.3609	8.2643					48歳	2年後	6.4768													70
	48歳	4年後	9.1924													72							8.3147	8.2106	8.1368				48歳	4年後	6.4561													72
	48歳	6年後	9.1765													74							8.2686	8.157	8.0756				48歳	6年後	6.4354													74
	48歳	8年後	9.1607													76								8.1033	8.0143	7.9556			48歳	8年後	6.4147													76
	48歳	10年後	9.1448													78								8.0496	7.953	7.8868			48歳	10年後	6.394													78
	48歳	12年後	9.129													80									7.8918	7.8179			48歳	12年後	6.3733													80
	52歳	0年後	9.0429													82									7.8305	7.7491			52歳	0年後	6.3853													82
	52歳	2年後	9.0195													84										7.6803			52歳	2年後	6.3634													84
	52歳	4年後	8.996													86										7.6115			52歳	4年後	6.3416													86
	52歳	6年後	8.9726																										52歳	6年後	6.3197
	52歳	8年後	8.9492																										52歳	8年後	6.2978
	52歳	10年後	8.9258																										52歳	10年後	6.276
	52歳	12年後	8.9024																										52歳	12年後	6.2541
	56歳	0年後	8.8617																										56歳	0年後	6.2731
	56歳	2年後	8.8307																										56歳	2年後	6.2501
	56歳	4年後	8.7997																										56歳	4年後	6.2271
	56歳	6年後	8.7687																										56歳	6年後	6.204
	56歳	8年後	8.7377																										56歳	8年後	6.181
	56歳	10年後	8.7067																										56歳	10年後	6.1579
	56歳	12年後	8.6757																										56歳	12年後	6.1349
	60歳	0年後	8.6804																										60歳	0年後	6.161
	60歳	2年後	8.6419																										60歳	2年後	6.1367
	60歳	4年後	8.6033																										60歳	4年後	6.1125
	60歳	6年後	8.5648																										60歳	6年後	6.0883
	60歳	8年後	8.5262																										60歳	8年後	6.0641
	60歳	10年後	8.4877																										60歳	10年後	6.0399
	60歳	12年後	8.4491																										60歳	12年後	6.0157
	64歳	0年後	8.4992																										64歳	0年後	6.0488
	64歳	2年後	8.4531																										64歳	2年後	6.0234
	64歳	4年後	8.407																										64歳	4年後	5.998
	64歳	6年後	8.3609																										64歳	6年後	5.9726
	64歳	8年後	8.3147																										64歳	8年後	5.9472
	64歳	10年後	8.2686																										64歳	10年後	5.9219
	64歳	12年後	8.2225																										64歳	12年後	5.8965
	68歳	0年後	8.318																										68歳	0年後	5.9366
	68歳	2年後	8.2643																										68歳	2年後	5.91
	68歳	4年後	8.2106																										68歳	4年後	5.8835
	68歳	6年後	8.157																										68歳	6年後	5.8569
	68歳	8年後	8.1033																										68歳	8年後	5.8304
	68歳	10年後	8.0496																										68歳	10年後	5.8038
	68歳	12年後	7.9959																										68歳	12年後	5.7773
	72歳	0年後	8.1368																										72歳	0年後	5.8244
	72歳	2年後	8.0756																										72歳	2年後	5.7967
	72歳	4年後	8.0143																										72歳	4年後	5.769
	72歳	6年後	7.953																										72歳	6年後	5.7412
	72歳	8年後	7.8918																										72歳	8年後	5.7135
	72歳	10年後	7.8305																										72歳	10年後	5.6858
	72歳	12年後	7.7693																										72歳	12年後	5.6581
	76歳	0年後	7.9556																										76歳	0年後	5.7122
	76歳	2年後	7.8868																										76歳	2年後	5.6833
	76歳	4年後	7.8179																										76歳	4年後	5.6544
	76歳	6年後	7.7491																										76歳	6年後	5.6255
	76歳	8年後	7.6803																										76歳	8年後	5.5967
	76歳	10年後	7.6115																										76歳	10年後	5.5678
	76歳	12年後	7.5426																										76歳	12年後	5.5389
	80歳	0年後	7.7744																										80歳	0年後	5.6
	80歳	2年後	7.698																										80歳	2年後	5.57
	80歳	4年後	7.6216																										80歳	4年後	5.5399
	80歳	6年後	7.5452																										80歳	6年後	5.5099
	80歳	8年後	7.4688					Additional Figure F																					80歳	8年後	5.4798
	80歳	10年後	7.3924																										80歳	10年後	5.4497
	80歳	12年後	7.316																										80歳	12年後	5.4197
										45から下がる								40から下がる
[truncated: 5 more columns]
